# Supplementary material for: ﻿Camelliazijinica (Theaceae), a new species endemic to Danxia landscape from Guangdong Province, China
Source: PhytoKeys. 2024 Jan 31;237:245–55. doi: 10.3897/phytokeys.237.114768 (PMC10851153; doi:10.3897/phytokeys.237.114768)
Supplement: XML Treatment for Camellia zijinica [file phytokeys.237.114768-treatment1.xml]

<!DOCTYPE tp:taxon-treatment
  PUBLIC "-//TaxonX//DTD Taxonomic Treatment Publishing DTD v0 20100105//EN" "tax-treatment-NSO.dtd">
<tp:taxon-treatment xmlns:tp="http://www.plazi.org/taxpub"><tp:treatment-meta><kwd-group><label>Taxon classification</label><kwd>
                <named-content content-type="kingdom">Plantae</named-content>
              </kwd><kwd>
                <named-content content-type="order">Ericales</named-content>
              </kwd><kwd>
                <named-content content-type="family">Theaceae</named-content>
              </kwd></kwd-group><mixed-citation publication-type="journal"><person-group><name><surname>Lin</surname><given-names>Min</given-names></name><name><surname>Ye</surname><given-names>Qin-Liang</given-names></name><name><surname>Zhang</surname><given-names>Zhi-Jian</given-names></name><name><surname>Liao</surname><given-names>Wen-Bo</given-names></name><name><surname>Fan</surname><given-names>Qiang</given-names></name></person-group><article-title>﻿<italic><tp:taxon-name><tp:taxon-name-part taxon-name-part-type="genus" reg="Camellia">Camellia</tp:taxon-name-part><tp:taxon-name-part taxon-name-part-type="species" reg="zijinica">zijinica</tp:taxon-name-part></tp:taxon-name></italic> (<tp:taxon-name><tp:taxon-name-part taxon-name-part-type="family">Theaceae</tp:taxon-name-part></tp:taxon-name>), a new species endemic to Danxia landscape from Guangdong Province, China</article-title><source>PhytoKeys</source><day>31</day><month>01</month><year>2024</year><volume>237</volume><fpage>245</fpage><lpage>255</lpage><pub-id pub-id-type="doi">10.3897/phytokeys.237.114768</pub-id></mixed-citation></tp:treatment-meta><tp:nomenclature><label>﻿</label><tp:taxon-name>
              <object-id xmlns:xlink="http://www.w3.org/1999/xlink" content-type="arpha" xlink:type="simple">8907A68B-C4B2-5CC7-BB55-3B7E1A7F852A</object-id>
              <tp:taxon-name-part taxon-name-part-type="genus" reg="Camellia">Camellia</tp:taxon-name-part>
              <tp:taxon-name-part taxon-name-part-type="species" reg="zijinica">zijinica</tp:taxon-name-part>
              <object-id xmlns:xlink="http://www.w3.org/1999/xlink" content-type="ipni" xlink:type="simple">urn:lsid:ipni.org:names:77335468-1</object-id>
            </tp:taxon-name><tp:taxon-authority>M.Lin, Q.L.Ye &amp; Q.Fan</tp:taxon-authority><tp:taxon-status xmlns:xlink="http://www.w3.org/1999/xlink" xlink:type="simple">sp. nov.</tp:taxon-status><xref ref-type="fig" rid="F2">Figs 2</xref><xref ref-type="fig" rid="F3">, 3 Chinese name: 紫金短柱茶</xref></tp:nomenclature><tp:treatment-sec sec-type="material" id="SECID0E5UAE"><title>Type.</title><p>China. Guangdong: Zijin County, Guzhu Town, Mount Yuewang, in mixed forests, <named-content xmlns:xlink="http://www.w3.org/1999/xlink" content-type="dwc:verbatimCoordinates" xlink:type="simple"><named-content content-type="geo-json" specific-use="{&#34;type&#34;:&#34;Point&#34;,&#34;coordinates&#34;:[114.733333,23.483333]}" id="NCID0EHVAE" xlink:type="simple">23°29'N, 114°44'</named-content></named-content>E, 294 m a.s.l., 22 September 2018, <italic>H.W. Wang</italic> &amp; <italic>Q. Fan</italic> 18084 (holotype: SYS00236945! isotypes: IBSC1010670! SYS00236946! SYS00236947! SYS00236948!)</p><fig id="F2" position="float" orientation="portrait"><object-id xmlns:xlink="http://www.w3.org/1999/xlink" content-type="doi" xlink:type="simple">10.3897/phytokeys.237.114768.figure2</object-id><object-id xmlns:xlink="http://www.w3.org/1999/xlink" content-type="arpha" xlink:type="simple">67644AB7-CE2D-5C85-AD3F-BE696ABCB990</object-id><label>Figure 2.</label><caption><p><italic><tp:taxon-name><tp:taxon-name-part taxon-name-part-type="genus" reg="Camellia">Camellia</tp:taxon-name-part><tp:taxon-name-part taxon-name-part-type="species" reg="zijinica">zijinica</tp:taxon-name-part></tp:taxon-name></italic> sp. nov. <bold>A</bold> flowering and fruiting branch <bold>B</bold> flower in front view <bold>C</bold> fully ripe fruit, tending to split <bold>D</bold> young fruit in longitudinal section <bold>E</bold> seeds in obverse and reverse sides <bold>F</bold> bracteoles and sepals <bold>G</bold> petals <bold>H</bold> stamens (incomplete) <bold>I</bold> ovary in transverse section <bold>J</bold> pistil in longitudinal section. Illustrated by Yun-Xiao Liu.</p></caption><graphic xmlns:xlink="http://www.w3.org/1999/xlink" xlink:href="phytokeys-237-245_article-114768__-g002.jpg" position="float" orientation="portrait" xlink:type="simple" id="oo_976566.jpg"><uri content-type="original_file" xlink:type="simple">https://binary.pensoft.net/fig/976566</uri></graphic></fig></tp:treatment-sec><tp:treatment-sec sec-type="diagnosis" id="SECID0E3WAE"><title>Diagnosis.</title><p><italic><tp:taxon-name><tp:taxon-name-part taxon-name-part-type="genus" reg="Camellia">Camellia</tp:taxon-name-part><tp:taxon-name-part taxon-name-part-type="species" reg="zijinica">zijinica</tp:taxon-name-part></tp:taxon-name></italic> is morphologically similar to <italic><tp:taxon-name><tp:taxon-name-part taxon-name-part-type="genus" reg="Camellia">C.</tp:taxon-name-part><tp:taxon-name-part taxon-name-part-type="species" reg="microphylla">microphylla</tp:taxon-name-part></tp:taxon-name></italic> in the flower shape and size, but differs from the latter by its young branchlets glabrous (vs. densely pubescent), the diverse leaf shape (elliptic, oblong-elliptic, obovate-elliptic or oblong-lanceolate vs. oblong-elliptic or obovate-elliptic), midvein raised slightly with sparsely pubescent or glabrous (vs. prominently with densely pubescent), fewer bracteoles and sepals (4–6 vs. 6–7), leaf adaxially matt when dried (vs. vernicose).</p><fig id="F3" position="float" orientation="portrait"><object-id xmlns:xlink="http://www.w3.org/1999/xlink" content-type="doi" xlink:type="simple">10.3897/phytokeys.237.114768.figure3</object-id><object-id xmlns:xlink="http://www.w3.org/1999/xlink" content-type="arpha" xlink:type="simple">7CC3EE46-CE10-57C3-A34F-7D1E44290A65</object-id><label>Figure 3.</label><caption><p><italic><tp:taxon-name><tp:taxon-name-part taxon-name-part-type="genus" reg="Camellia">Camellia</tp:taxon-name-part><tp:taxon-name-part taxon-name-part-type="species" reg="zijinica">zijinica</tp:taxon-name-part></tp:taxon-name></italic> sp. nov. <bold>A</bold> habit <bold>B, C</bold> flowering branch <bold>D</bold> leaf shape <bold>E</bold> flower in front view <bold>F</bold> flower in back view <bold>G</bold> pistil and ovary <bold>H</bold> flowering branch, showing the stamens <bold>I</bold> flowering branch, showing the bracteoles and sepals <bold>J</bold> fruits, showing young to ripe (a-c) <bold>K</bold> bracteoles, sepals and petals. Photographed by Zhi-Ming Zhong, Qiang Fan and Min Lin.</p></caption><graphic xmlns:xlink="http://www.w3.org/1999/xlink" xlink:href="phytokeys-237-245_article-114768__-g003.jpg" position="float" orientation="portrait" xlink:type="simple" id="oo_976567.jpg"><uri content-type="original_file" xlink:type="simple">https://binary.pensoft.net/fig/976567</uri></graphic></fig></tp:treatment-sec><tp:treatment-sec sec-type="description" id="SECID0EEZAE"><title>Description.</title><p>Small evergreen shrubs, 2–5 m tall; bark yellowish brown; young branchlets reddish brown, glabrous. <bold><italic>Leaf</italic></bold> blades elliptic, oblong-elliptic, obovate-elliptic or oblong-lanceolate, 2–4.8 × 0.8–1.9 cm, adaxially dark green, abaxially light green, thick papery to coriaceous; petiole 1–3 mm long, pubescent; midrib prominent on both surfaces, glabrous and sometimes adaxially sparsely pubescent, secondary veins 6–7 on each side, invisible; apex rounded, acute or acuminate; margin serrulate; base cuneate. <bold><italic>Flowers</italic></bold> solitary, terminal or axillary, 1.5–2.3 cm in diameter, subsessile. bracteoles and sepals 4–6, caducous, outside pubescent at base, inside glabrous, margin ciliate; outer bracteoles and sepals broadly semiorbicular, partial apex bifid; inner bracteoles and sepals suborbicular to oblong-elliptic. Petals 4–6, white, distinct, glabrous, oblong-elliptic to obovate-elliptic, apically 2-lobed, 7–11×4–5 mm. <bold><italic>Stamens</italic></bold> 33–40, 4–5 mm long, glabrous; outer filament whorl basally connate for 1–1.5 mm. <bold><italic>Ovary</italic></bold> 3–4-loculed, with 2 ovules per locule, about 2 mm in diameter, tomentose. <bold><italic>Styles</italic></bold> 3 or 4, 1–2 mm long, connate half from the base, apically 3–4-lobed. <bold><italic>Capsule</italic></bold> ovoid or subglobose, ca. 1.2 cm in diameter; pericarp 1–2 mm thick, splitting into 3–4 valves. <bold><italic>Seeds</italic></bold> semiglobose or globose, 9–10 mm in diameter, brown, glabrous.</p></tp:treatment-sec><tp:treatment-sec sec-type="phenology" id="SECID0E6ZAE"><title>Phenology.</title><p>Flowering from September to December, fruiting from January to September.</p></tp:treatment-sec><tp:treatment-sec sec-type="etymology" id="SECID0EE1AE"><title>Etymology.</title><p>The specific epithet refers to Zijin County of Guangdong Province, the type locality of the new species.</p></tp:treatment-sec><tp:treatment-sec sec-type="distribution" id="SECID0EJ1AE"><title>Distribution and habitat.</title><p>Presently, <italic><tp:taxon-name><tp:taxon-name-part taxon-name-part-type="genus" reg="Camellia">Camellia</tp:taxon-name-part><tp:taxon-name-part taxon-name-part-type="species" reg="zijinica">zijinica</tp:taxon-name-part></tp:taxon-name></italic> is only known from its type locality, Zijin County of northeastern Guangdong. It is distributed in mixed forests of Danxia landscape at altitudes of 200–400 m a.s.l.</p></tp:treatment-sec><tp:treatment-sec sec-type="conservation status" id="SECID0E11AE"><title>Conservation status.</title><p>Only two populations of a total of about 90 mature individuals were found currently. Thus, the species could be considered as Endangered (EN; D) status according to IUCN Red List criteria (<xref ref-type="bibr" rid="B7">IUCN Standards and Petitions Subcommittee 2022</xref>).</p></tp:treatment-sec><tp:treatment-sec sec-type="material" id="SECID0EE2AE"><title>Additional specimens examined</title><p><bold>(paratypes).</bold> China. Guangdong: Zijin County, Guzhu Town, near Mount Yuewang, <named-content xmlns:xlink="http://www.w3.org/1999/xlink" content-type="dwc:verbatimCoordinates" xlink:type="simple"><named-content content-type="geo-json" specific-use="{&#34;type&#34;:&#34;Point&#34;,&#34;coordinates&#34;:[115.166667,23.616667]}" id="NCID0EP2AE" xlink:type="simple">23°37'N, 115°10'E</named-content></named-content>, 234 m a.s.l., 12 Oct. 2022 (fl. and fr.), <italic>Z.M. Zhong 1012</italic> (<named-content xmlns:xlink="http://www.w3.org/1999/xlink" content-type="dwc:institutional_code" xlink:title="Sun Yat-sen University" xlink:href="http://grbio.org/institution/zhongshan-sun-yatsen-university" xlink:type="simple">SYS</named-content>); Zijin County, Guzhu Town, near Mount Yuewang, <named-content xmlns:xlink="http://www.w3.org/1999/xlink" content-type="dwc:verbatimCoordinates" xlink:type="simple"><named-content content-type="geo-json" specific-use="{&#34;type&#34;:&#34;Point&#34;,&#34;coordinates&#34;:[114.733333,23.483333]}" id="NCID0E42AE" xlink:type="simple">23°29'N, 114°44'E</named-content></named-content>, 310 m a.s.l., 7 June 2023 (young fr.), <italic>Z.M. Zhong 0607</italic> (<named-content xmlns:xlink="http://www.w3.org/1999/xlink" content-type="dwc:institutional_code" xlink:title="Sun Yat-sen University" xlink:href="http://grbio.org/institution/zhongshan-sun-yatsen-university" xlink:type="simple">SYS</named-content>), the type locality, 21 July 2023 (young fr.), <italic>Z.M. Zhong 0721</italic> (<named-content xmlns:xlink="http://www.w3.org/1999/xlink" content-type="dwc:institutional_code" xlink:title="Sun Yat-sen University" xlink:href="http://grbio.org/institution/zhongshan-sun-yatsen-university" xlink:type="simple">SYS</named-content>).</p></tp:treatment-sec><ref-list><ref id="B7"><mixed-citation xmlns:xlink="http://www.w3.org/1999/xlink" xlink:type="simple">IUCN Standards and Petitions Subcommittee (<year>2022</year>) Guidelines for Using the IUCN Red List Categories and Criteria. Version 15. Prepared by the Standards and Petitions Subcommittee. <ext-link xlink:href="https://nc.iucnredlist.org/redlist/content/attachment_files/RedListGuidelines.pdf" ext-link-type="uri" xlink:type="simple">https://nc.iucnredlist.org/redlist/content/attachment_files/RedListGuidelines.pdf</ext-link></mixed-citation></ref></ref-list></tp:taxon-treatment>
